# Supplementary material for: May the Force (Field) Be with You: On the Importance of Conformational Searches in the Prediction of NMR Chemical Shifts
Source: Mar Drugs. 2022 Nov 8;20(11):699. doi: 10.3390/md20110699 (PMC9694776; doi:10.3390/md20110699)
Supplement: Supplementary file 1 [file marinedrugs-20-00699-s001.zip]

Archive with 1 entries (1 files):
- marinedrugs-2008265-supplementary.pdf
